# Supplementary material for: A rapid simple point-of-care assay for the detection of SARS-CoV-2 neutralizing antibodies
Source: Commun Med (Lond). 2021 Nov 11;1:46. doi: 10.1038/s43856-021-00045-9 (PMC9053278; doi:10.1038/s43856-021-00045-9)
Supplement: Supplementary file 2 — Supplementary Data 1 [file 43856_2021_45_MOESM2_ESM.xlsx]

## Sheet: Fig 2C
Ab concentration (nM)	NAb			Non-NAb
	% Inhibition			% Inhibition
2.5	5.18978	-8.28815	-8.05577	-4.33772	-9.21766	-12.0062
5	14.9497	-4.80248	22.6181	-10	-14.0976	-5.03486
10	32.6104	31.4485	37.2579	-3.40821	-10.8443	-15.7242
20	54.6863	45.3912	49.3416	-11.3091	-17.3509	-14.5624
40	67.2347	65.1433	65.8404	-7.59101	-3.17583	-3.87297
100	77.6917	77.4593	77.4593	0.0774593	-8.7529	-10.1472

## Sheet: Fig 3A and B
pVNT
Sample ID	No. Day post admission	Patient ID	Follow up visit #	% Inhibition
P01-fv1	38	P01	1	94.79	88.04	93.06
P02-fv1	50	P02	1	25.55	36.35	40.98
P04-fv1	29	P04	1	31.15	29.22	37.7
P04-fv2	114	P04	2	38.47	37.13	35.8
P04-fv3	196	P04	3	0	0.74	4.14
P06-fv1	30	P06	1	61.62	69.72	78.01
P06-fv2	99	P06	2	53.05	56.62	59.15
P06-fv3	183	P06	3	0	0	4.48
P07-fv1	36	P07	1	95.56	97.88	97.88
P08-fv1	36	P08	1	88.43	87.27	87.08
P09-fv1	36	P09	1	0	5.24	0
P10-fv1	35	P10	1	0	0	0
P11-fv1	33	P11	1	0	0	0
P13-fv1	51	P13	1	35.13	38.8	31.45
P13-fv2	82	P13	2	32.06	26.55	45.13
P13-fv3	194	P13	3	1.76	0	0
P14-fv1	48	P14	1	74.58	69.6	62.13
P15-fv1	38	P15	1	39.36	19.52	29.37
P15-fv2	129	P15	2	0	0	0
P15-fv3	192	P15	3	27.98	21.44	33.49
P19-fv1	53	P19	1	50.22	47.82	62.22
P19-fv2	92	P19	2	33.7	18.42	26.65
P19-fv3	192	P19	3	32.47	28.39	24.3
P20-fv1	44	P20	1	42.64	49.08	40.11
P20-fv2	93	P20	2	0	0	0
P20-fv3	191	P20	3	0	0	6.02
P21-fv1	59	P21	1	73.34	71.19	81.43
P21-fv2	121	P21	2	26.43	24.94	15.87
P21-fv3	213	P21	3	0	0	0
P22-fv1	54	P22	1	57.3	55.78	54.26
P22-fv2	100	P22	2	0	0	8.03
P22-fv3	199	P22	3	0	0	0
P23-fv1	67	P23	1	34.93	33.54	21.42
P23-fv2	107	P23	2	0	0	0
P23-fv3	190	P23	3	0	0.75	0
P24-fv1	73	P24	1	0	0	10.31
P25-fv1	44	P25	1	18.85	29.99	25.16
P30-fv1	51	P30	1	0	0	2.88
P30-fv2	98	P30	2	0	0	1.96
P37-fv1	60	P37	1	18.99	29.61	24.91
P37-fv2	101	P37	2	0	0	6.47
P42-fv1	64	P42	1	26.75	27.16	40.64
P42-fv2	103	P42	2	0	5.88	4.11
P42-fv3	196	P42	3	0	0	5.02
P45-fv1	50	P45	1	69.55	80.5	74
P48-fv1	55	P48	1	26.57	25.28	30.45
P48-fv2	108	P48	2	3.14	10.39	8.43

## Sheet: Fig 3C and F
pVNT				sVNT
Sample ID/Visit	% Neutralisation			% Inhibition
P01-fv1	94.79	88.04	93.06	49.6215	53.9007	49.0176
P02-fv1	25.55	36.35	40.98	29.1001	38.0615	28.4385
P04-fv1	31.15	29.22	37.7	7.87982	5.92503	4.2069
P04-fv2	38.47	37.13	35.8	10.8844	2.72068	7.31034
P04-fv3	0	0.74	4.14	11.5079	2.5393	6.06897
P06-fv1	61.62	69.72	78.01	47.603	60.9929	54.395
P06-fv2	53.05	56.62	59.15	36.0627	31.3936	22.2678
P06-fv3	0	0	4.48	14.5125	6.95284	12.3448
P07-fv1	95.56	97.88	97.88	88.4777	88.4161	89.1417
P08-fv1	88.43	87.27	87.08	65.0967	68.0851	65.667
P09-fv1	0	5.24	0	15.0547	18.4397	19.545
P10-fv1	0	0	0	9.29705	0.181378	5.10345
P11-fv1	0	0	0	14.8865	15.721	15.2017
P13-fv1	35.13	38.8	31.45	21.6989	24.7045	22.8542
P13-fv2	32.06	26.55	45.13	13.5488	3.50665	10
P13-fv3	1.76	0	0	9.23345	-5.8193	-2.3224
P14-fv1	74.58	69.6	62.13	45.0799	47.3995	56.3599
P15-fv1	39.36	19.52	29.37	18.8394	18.5579	19.7518
P15-fv2	0	0	0	5.74913	0.153139	-1.63934
P15-fv3	27.98	21.44	33.49	10.9756	3.98162	4.09836
P19-fv1	50.22	47.82	62.22	23.8856	35.2246	22.3371
P19-fv2	33.7	18.42	26.65	44.2509	47.7795	37.1585
P19-fv3	32.47	28.39	24.3	26.1324	25.7274	23.0874
P20-fv1	42.64	49.08	40.11	12.9819	2.47884	9.72414
P20-fv2	0	0	0	10.1045	3.82848	9.28962
P20-fv3	0	0	6.02	8.88502	-3.36907	9.42623
P21-fv1	73.34	71.19	81.43	16.4003	17.8005	15.2414
P21-fv2	26.43	24.94	15.87	15.331	11.4855	14.071
P21-fv3	0	0	0	10.9756	-6.89127	-18.0328
P22-fv1	57.3	55.78	54.26	21.783	35.461	23.6815
P22-fv2	0	0	8.03	20.9059	15.4762	13.6552
P22-fv3	0	0	0	10.453	-3.67534	-9.15301
P23-fv1	34.93	33.54	21.42	10.513	17.2577	11.272
P23-fv2	0	0	0	11.4983	-3.82848	-0.409836
P23-fv3	0	0.75	0	29.2683	34.6095	21.3115
P24-fv1	0	0	10.31	12.9819	6.10641	11.1724
P25-fv1	18.85	29.99	25.16	11.7746	12.2931	12.2027
P30-fv1	0	0	2.88	9.8402	12.6478	12.0993
P30-fv2	0	0	1.96	1.21951	-1.53139	-3.68852
P37-fv1	18.99	29.61	24.91	13.5408	15.2482	13.5471
P37-fv2	0	0	6.47	10.2787	7.96325	5.19126
P42-fv1	26.75	27.16	40.64	14.2136	15.4846	13.2368
P42-fv2	0	5.88	4.11	4.70383	-4.13476	-5.19126
P42-fv3	0	0	5.02	3.83275	-6.58499	-6.28415
P45-fv1	69.55	80.5	74	27.5862	32.5059	29.9897
P48-fv1	26.57	25.28	30.45	15.2229	15.3664	16.1324
P48-fv2	3.14	10.39	8.43	6.44599	-2.29709	1.0929

## Sheet: Fig 3D and E
sVNT
Sample ID	No. Day post admission	Patient ID	Follow up visit #	Inhibition%
P01-fv1	38	P01	1	49.6215	53.9007	49.0176
P02-fv1	50	P02	1	29.1001	38.0615	28.4385
P04-fv1	29	P04	1	7.87982	5.92503	4.2069
P04-fv2	114	P04	2	10.8844	2.72068	7.31034
P04-fv3	196	P04	3	11.5079	2.5393	6.06897
P06-fv1	30	P06	1	47.603	60.9929	54.395
P06-fv2	99	P06	2	36.0627	31.3936	22.2678
P06-fv3	183	P06	3	14.5125	6.95284	12.3448
P07-fv1	36	P07	1	88.4777	88.4161	89.1417
P08-fv1	36	P08	1	65.0967	68.0851	65.667
P09-fv1	36	P09	1	15.0547	18.4397	19.545
P10-fv1	35	P10	1	9.29705	0.181378	5.10345
P11-fv1	33	P11	1	14.8865	15.721	15.2017
P13-fv1	51	P13	1	21.6989	24.7045	22.8542
P13-fv2	82	P13	2	13.5488	3.50665	10
P13-fv3	194	P13	3	9.23345	-5.8193	-2.3224
P14-fv1	48	P14	1	45.0799	47.3995	56.3599
P15-fv1	38	P15	1	18.8394	18.5579	19.7518
P15-fv2	129	P15	2	5.74913	0.153139	-1.63934
P15-fv3	192	P15	3	10.9756	3.98162	4.09836
P19-fv1	53	P19	1	23.8856	35.2246	22.3371
P19-fv2	92	P19	2	44.2509	47.7795	37.1585
P19-fv3	192	P19	3	26.1324	25.7274	23.0874
P20-fv1	44	P20	1	12.9819	2.47884	9.72414
P20-fv2	93	P20	2	10.1045	3.82848	9.28962
P20-fv3	191	P20	3	8.88502	-3.36907	9.42623
P21-fv1	59	P21	1	16.4003	17.8005	15.2414
P21-fv2	121	P21	2	15.331	11.4855	14.071
P21-fv3	213	P21	3	10.9756	-6.89127	-18.0328
P22-fv1	54	P22	1	21.783	35.461	23.6815
P22-fv2	100	P22	2	20.9059	15.4762	13.6552
P22-fv3	199	P22	3	10.453	-3.67534	-9.15301
P23-fv1	67	P23	1	10.513	17.2577	11.272
P23-fv2	107	P23	2	11.4983	-3.82848	-0.409836
P23-fv3	190	P23	3	29.2683	34.6095	21.3115
P24-fv1	73	P24	1	12.9819	6.10641	11.1724
P25-fv1	44	P25	1	11.7746	12.2931	12.2027
P30-fv1	51	P30	1	9.8402	12.6478	12.0993
P30-fv2	98	P30	2	1.21951	-1.53139	-3.68852
P37-fv1	60	P37	1	13.5408	15.2482	13.5471
P37-fv2	101	P37	2	10.2787	7.96325	5.19126
P42-fv1	64	P42	1	14.2136	15.4846	13.2368
P42-fv2	103	P42	2	4.70383	-4.13476	-5.19126
P42-fv3	196	P42	3	3.83275	-6.58499	-6.28415
P45-fv1	50	P45	1	27.5862	32.5059	29.9897
P48-fv1	55	P48	1	15.2229	15.3664	16.1324
P48-fv2	108	P48	2	6.44599	-2.29709	1.0929

## Sheet: Fig 4A
COVID-19					Pre-COVID
Sample ID/Visit	% Inhibtion				Sample	% Inhibition
P01-fv1	36.5201	33.652	35.5641		2016-03-31	-8.79121	-5.72998	-3.61068
P02-fv1	22.5621	26.3862	17.3996		2014-05-06	-1.02041	3.21821	-11.8524
P04-fv1	14.3403	-4.58891	-10.5163		2010-05-04	-12.3234	7.69231	-0.784929
P04-fv2	9.02597	7.66234	24.8052		2010-02-11	-37.2841	-4.55259	-2.66876
P04-fv3	26.1688	4.54545	4.54545		No date-1	-7.37834	-1.96232	-7.84929
P06-fv1	51.0516	52.3901	46.2715		2010-01-28	-34.6939	-7.37834	9.81162
P06-fv2	44.8701	43.8961	44.0909		No date-2	-1.49137	6.51491	2.98273
P06-fv3	33.961	36.8831	34.3506		2013-11-25	9.34066	-2.90424	0.627943
P07-fv1	73.9962	64.6272	66.5392		2014-02-21	-4.78807	-1.96232	4.63108
P08-fv1	55.4493	56.2141	66.348		2015-02-18	6.75039	13.5793	-1.02041
P09-fv1	7.07457	10.5163	8.60421		No date-3	4.16013	14.7567	10.989
P10-fv1	-1.91205	6.88337	10.325		2014-01-08	-1.02041	2.51177	-9.02669
P11-fv1	7.83939	1.91205	9.17782		No date	6.75039	7.69231	12.4019
P13-fv1	22.3709	18.738	19.3117		A 20210110_preCOVID	6.85	6.45	1.68
P13-fv2	23.9006	15.2964	4.2065		B 20210110_preCOVID	6.25	12.87	10.9
P13-fv3	1.03896	-3.24675	0.649351		C 20210110_preCOVID	4.28	5.73	9.27
P14-fv1	42.2562	40.7266	46.4627		Con 20210110_preCOVID	-15.89	-18.45	-9.4
P15-fv1	16.826	10.8987	13.0019		MH 20210110_preCOVID	10.21	7.85	9.77
P15-fv2	10.1948	8.63636	-0.324675		OEE 20210110_preCOVID	12.85	8.45	11.58
P15-fv3	-0.12987	2.01299	5.51948
P19-fv1	29.6367	27.1511	23.5182
P19-fv2	38.2468	40	27.7273
P19-fv3	12.3344	16.8046	14.0728
P20-fv1	8.2218	4.2065	14.5315
P20-fv2	5.71429	6.1039	6.1039
P20-fv3	0.454545	-7.53247	-5.19481
P21-fv1	12.6195	15.87	21.2237
P21-fv2	11.9481	7.07792	-3.05195
P21-fv3	4.35065	12.7273	17.013
P22-fv1	27.5335	15.2964	17.0172
P22-fv2	13.7013	5.71429	18.961
P22-fv3	7.07792	6.2987	-2.85714
P23-fv1	2.86807	21.2237	6.11855
P23-fv2	13.8961	15.2597	15.0649
P23-fv3	47.013	43.3117	49.9351
P24-fv1	3.63289	16.2524	15.6788
P25-fv1	1.33843	2.48566	3.05927
P30-fv1	-4.58891	-5.73614	-4.0153
P37-fv1	-6.30975	12.6195	0.956023
P42-fv1	12.0459	2.10325	4.97132
P45-fv1	27.1511	37.6673	24.4742
P48-fv1	8.79541	3.63289	4.2065

## Sheet: Fig 4B, and C
cpVNT
Sample ID	No. Day post admission	Patient ID	Follow up visit #	Inhibition%
P01-fv1	38	P01	1	36.5201	33.652	35.5641
P02-fv1	50	P02	1	22.5621	26.3862	17.3996
P04-fv1	29	P04	1	14.3403	-4.58891	-10.5163
P04-fv2	114	P04	2	9.02597	7.66234	24.8052
P04-fv3	196	P04	3	26.1688	4.54545	4.54545
P06-fv1	30	P06	1	51.0516	52.3901	46.2715
P06-fv2	99	P06	2	44.8701	43.8961	44.0909
P06-fv3	183	P06	3	33.961	36.8831	34.3506
P07-fv1	36	P07	1	73.9962	64.6272	66.5392
P08-fv1	36	P08	1	55.4493	56.2141	66.348
P09-fv1	36	P09	1	7.07457	10.5163	8.60421
P10-fv1	35	P10	1	-1.91205	6.88337	10.325
P11-fv1	33	P11	1	7.83939	1.91205	9.17782
P13-fv1	51	P13	1	22.3709	18.738	19.3117
P13-fv2	82	P13	2	23.9006	15.2964	4.2065
P13-fv3	194	P13	3	1.03896	-3.24675	0.649351
P14-fv1	48	P14	1	42.2562	40.7266	46.4627
P15-fv1	38	P15	1	16.826	10.8987	13.0019
P15-fv2	129	P15	2	10.1948	8.63636	-0.324675
P15-fv3	192	P15	3	-0.12987	2.01299	5.51948
P19-fv1	53	P19	1	29.6367	27.1511	23.5182
P19-fv2	92	P19	2	38.2468	40	27.7273
P19-fv3	192	P19	3	12.3344	16.8046	14.0728
P20-fv1	44	P20	1	8.2218	4.2065	14.5315
P20-fv2	93	P20	2	5.71429	6.1039	6.1039
P20-fv3	191	P20	3	0.454545	-7.53247	-5.19481
P21-fv1	59	P21	1	12.6195	15.87	21.2237
P21-fv2	121	P21	2	11.9481	7.07792	-3.05195
P21-fv3	213	P21	3	4.35065	12.7273	17.013
P22-fv1	54	P22	1	27.5335	15.2964	17.0172
P22-fv2	100	P22	2	13.7013	5.71429	18.961
P22-fv3	199	P22	3	7.07792	6.2987	-2.85714
P23-fv1	67	P23	1	2.86807	21.2237	6.11855
P23-fv2	107	P23	2	13.8961	15.2597	15.0649
P23-fv3	190	P23	3	47.013	43.3117	49.9351
P24-fv1	73	P24	1	3.63289	16.2524	15.6788
P25-fv1	44	P25	1	1.33843	2.48566	3.05927
P30-fv1	51	P30	1	-4.58891	-5.73614	-4.0153
P37-fv1	60	P37	1	-6.30975	12.6195	0.956023
P42-fv1	64	P42	1	12.0459	2.10325	4.97132
P45-fv1	50	P45	1	27.1511	37.6673	24.4742
P48-fv1	55	P48	1	8.79541	3.63289	4.2065

## Sheet: Fig 4D
Sample ID	pVNT				cpVNT
	% Neutralization				% Inhibition
P01-fv1	94.79	88.04	93.06		36.5201	33.652	35.5641
P02-fv1	25.55	36.35	40.98		22.5621	26.3862	17.3996
P04-fv1	31.15	29.22	37.7		14.3403	-4.58891	-10.5163
P04-fv2	38.47	37.13	35.8		9.02597	7.66234	24.8052
P04-fv3	0	0.74	4.14		26.1688	4.54545	4.54545
P06-fv1	61.62	69.72	78.01		51.0516	52.3901	46.2715
P06-fv2	53.05	56.62	59.15		44.8701	43.8961	44.0909
P06-fv3	0	0	4.48		33.961	36.8831	34.3506
P07-fv1	95.56	97.88	97.88		73.9962	64.6272	66.5392
P08-fv1	88.43	87.27	87.08		55.4493	56.2141	66.348
P09-fv1	0	5.24	0		7.07457	10.5163	8.60421
P10-fv1	0	0	0		-1.91205	6.88337	10.325
P11-fv1	0	0	0		7.83939	1.91205	9.17782
P13-fv1	35.13	38.8	31.45		22.3709	18.738	19.3117
P13-fv2	32.06	26.55	45.13		23.9006	15.2964	4.2065
P13-fv3	1.76	0	0		1.03896	-3.24675	0.649351
P14-fv1	74.58	69.6	62.13		42.2562	40.7266	46.4627
P15-fv1	39.36	19.52	29.37		16.826	10.8987	13.0019
P15-fv2	0	0	0		10.1948	8.63636	-0.324675
P15-fv3	27.98	21.44	33.49		-0.12987	2.01299	5.51948
P19-fv1	50.22	47.82	62.22		29.6367	27.1511	23.5182
P19-fv2	33.7	18.42	26.65		38.2468	40	27.7273
P19-fv3	32.47	28.39	24.3		12.3344	16.8046	14.0728
P20-fv1	42.64	49.08	40.11		8.2218	4.2065	14.5315
P20-fv2	0	0	0		5.71429	6.1039	6.1039
P20-fv3	0	0	6.02		0.454545	-7.53247	-5.19481
P21-fv1	73.34	71.19	81.43		12.6195	15.87	21.2237
P21-fv2	26.43	24.94	15.87		11.9481	7.07792	-3.05195
P21-fv3	0	0	0		4.35065	12.7273	17.013
P22-fv1	57.3	55.78	54.26		27.5335	15.2964	17.0172
P22-fv2	0	0	8.03		13.7013	5.71429	18.961
P22-fv3	0	0	0		7.07792	6.2987	-2.85714
P23-fv1	34.93	33.54	21.42		2.86807	21.2237	6.11855
P23-fv2	0	0	0		13.8961	15.2597	15.0649
P23-fv3	0	0.75	0		47.013	43.3117	49.9351
P24-fv1	0	0	10.31		3.63289	16.2524	15.6788
P25-fv1	18.85	29.99	25.16		1.33843	2.48566	3.05927
P30-fv1	0	0	2.88		-4.58891	-5.73614	-4.0153
P37-fv1	18.99	29.61	24.91		-6.30975	12.6195	0.956023
P42-fv1	26.75	27.16	40.64		12.0459	2.10325	4.97132
P45-fv1	69.55	80.5	74		27.1511	37.6673	24.4742
P48-fv1	26.57	25.28	30.45		8.79541	3.63289	4.2065

## Sheet: Fig 4E
Sample ID	sVNT				cpVNT
	% Neutralization				% Inhibition
P01-fv1	49.6215	53.9007	49.0176		36.5201	33.652	35.5641
P02-fv1	29.1001	38.0615	28.4385		22.5621	26.3862	17.3996
P04-fv1	7.87982	5.92503	4.2069		14.3403	-4.58891	-10.5163
P04-fv2	10.8844	2.72068	7.31034		9.02597	7.66234	24.8052
P04-fv3	11.5079	2.5393	6.06897		26.1688	4.54545	4.54545
P06-fv1	47.603	60.9929	54.395		51.0516	52.3901	46.2715
P06-fv2	36.0627	31.3936	22.2678		44.8701	43.8961	44.0909
P06-fv3	14.5125	6.95284	12.3448		33.961	36.8831	34.3506
P07-fv1	88.4777	88.4161	89.1417		73.9962	64.6272	66.5392
P08-fv1	65.0967	68.0851	65.667		55.4493	56.2141	66.348
P09-fv1	15.0547	18.4397	19.545		7.07457	10.5163	8.60421
P10-fv1	9.29705	0.181378	5.10345		-1.91205	6.88337	10.325
P11-fv1	14.8865	15.721	15.2017		7.83939	1.91205	9.17782
P13-fv1	21.6989	24.7045	22.8542		22.3709	18.738	19.3117
P13-fv2	13.5488	3.50665	10		23.9006	15.2964	4.2065
P13-fv3	9.23345	-5.8193	-2.3224		1.03896	-3.24675	0.649351
P14-fv1	45.0799	47.3995	56.3599		42.2562	40.7266	46.4627
P15-fv1	18.8394	18.5579	19.7518		16.826	10.8987	13.0019
P15-fv2	5.74913	0.153139	-1.63934		10.1948	8.63636	-0.324675
P15-fv3	10.9756	3.98162	4.09836		-0.12987	2.01299	5.51948
P19-fv1	23.8856	35.2246	22.3371		29.6367	27.1511	23.5182
P19-fv2	44.2509	47.7795	37.1585		38.2468	40	27.7273
P19-fv3	26.1324	25.7274	23.0874		12.3344	16.8046	14.0728
P20-fv1	12.9819	2.47884	9.72414		8.2218	4.2065	14.5315
P20-fv2	10.1045	3.82848	9.28962		5.71429	6.1039	6.1039
P20-fv3	8.88502	-3.36907	9.42623		0.454545	-7.53247	-5.19481
P21-fv1	16.4003	17.8005	15.2414		12.6195	15.87	21.2237
P21-fv2	15.331	11.4855	14.071		11.9481	7.07792	-3.05195
P21-fv3	10.9756	-6.89127	-18.0328		4.35065	12.7273	17.013
P22-fv1	21.783	35.461	23.6815		27.5335	15.2964	17.0172
P22-fv2	20.9059	15.4762	13.6552		13.7013	5.71429	18.961
P22-fv3	10.453	-3.67534	-9.15301		7.07792	6.2987	-2.85714
P23-fv1	10.513	17.2577	11.272		2.86807	21.2237	6.11855
P23-fv2	11.4983	-3.82848	-0.409836		13.8961	15.2597	15.0649
P23-fv3	29.2683	34.6095	21.3115		47.013	43.3117	49.9351
P24-fv1	12.9819	6.10641	11.1724		3.63289	16.2524	15.6788
P25-fv1	11.7746	12.2931	12.2027		1.33843	2.48566	3.05927
P30-fv1	9.8402	12.6478	12.0993		-4.58891	-5.73614	-4.0153
P37-fv1	13.5408	15.2482	13.5471		-6.30975	12.6195	0.956023
P42-fv1	14.2136	15.4846	13.2368		12.0459	2.10325	4.97132
P45-fv1	27.5862	32.5059	29.9897		27.1511	37.6673	24.4742
P48-fv1	15.2229	15.3664	16.1324		8.79541	3.63289	4.2065

## Sheet: Fig 4F
	% Inhibition
Control	-9.78428	8.7057	1.07858
100 nM SARS-CoV-2 NAbs	77.3498	74.114	74.8074
Influenza A HA N Ab	-1.23267	0.616333	-14.869
MERS S protein N Ab	-2.15716	-12.5578	-7.01079
ZIKV NS5 Ab	-14.1757	-10.0154	-6.08629
DENV2 NS3 Ab	-7.24191	3.38983	2.00308
ZIKV NS3 Ab	-14.1757	-10.0154	-10.9399
Influenza A Nuceloprotein Ab	-6.08629	-10.2465	-7.01079
SARS-CoV-2 Nucleocapsid Ab	-3.31279	7.08783	4.0832
DENV E protein Ab	4.0832	-4.69954	-16.4869
SARS-CoV/SARS-CoV-2 S protein Ab	-12.3267	-7.01079	19.1063
